# Supplementary material for: Development of an Aptamer-Based Surface Plasmon Resonance Biosensor for Detecting Chloramphenicol in Milk
Source: Biosensors (Basel). 2025 Oct 22;15(11):706. doi: 10.3390/bios15110706 (PMC12650355; doi:10.3390/bios15110706)
Supplement: Supplementary file 1 [file biosensors-15-00706-s001.zip]

Archive with 1 entries (1 files):
- biosensors-3881794-supplementary.pdf
